# Supplementary material for: Sequencing of the complete mitochondrial genome of a fish-parasitic flatworm Paratetraonchoides inermis (Platyhelminthes: Monogenea): tRNA gene arrangement reshuffling and implications for phylogeny
Source: Parasit Vectors. 2017 Oct 10;10:462. doi: 10.1186/s13071-017-2404-1 (PMC5633893; doi:10.1186/s13071-017-2404-1)
Supplement: Supplementary file 2 — The list of monogenean species and outgroups used for comparative mitogenomic and phylogenetic analyses. (XLSX 10 kb) [file 13071_2017_2404_MOESM2_ESM.xlsx]

## Sheet: Sheet1
Additional file 2: Table S2. The list of monogenean species and outgroups used for comparative mitogenomic and phylogenetic analyses
Species	Accession no.	Full length (bp)	A (%)	T (%)	C (%)	G (%)	A+T (%)	G+C (%)	AT skew	GC skew
Aglaiogyrodactylus forficulatus	KU679421	14371	30.2	44.9	9.8	15.1	75.1	24.9	-0.196	0.216
Benedenia hoshinai	NC_014591	13554	28.7	45.4	11	14.9	74.1	25.9	-0.224	0.148
Benedenia seriolae	NC_014291	13498	28.9	46.7	9.8	14.6	75.6	24.4	-0.236	0.193
Crenobia alpina	KP208776	16894	22.6	42.8	12.3	20.8	65.4	33.1	-0.308	0.259
Dactylogyrus lamellatus	KR871673	15187	27.5	43.1	9.9	19.5	70.6	29.4	-0.22	0.328
Gyrodactylus brachymystacis	NC_031337	14767	30.6	35.2	15.1	19.1	65.8	34.2	-0.069	0.116
Gyrodactylus derjavinoides	NC_010976	14741	33.1	35.1	14.2	17.6	68.2	31.8	-0.028	0.105
Gyrodactylus gurleyi	KU659806	14771	29.2	42.9	11.1	16.9	72.1	28	-0.19	0.207
Gyrodactylus kobayashii	NC_030050	14786	29.7	41.9	11.1	17.3	71.6	28.4	-0.17	0.219
Gyrodactylus parvae	NC_031438	14702	32.2	41.3	10.7	15.8	73.5	26.5	-0.123	0.194
Gyrodactylus salaris	NC_008815	14790	29.8	32.7	17.1	20.4	62.5	37.5	-0.045	0.086
Gyrodactylus thymalli	NC_009682	14788	30	32.8	17	20.2	62.8	37.2	-0.045	0.085
Microcotyle sebastis	NC_009055	14407	29.3	41.1	9.7	19.7	70.4	29.4	-0.166	0.341
Neobenedenia melleni	JQ038228	13270	30.7	45.2	9.4	14.7	75.9	24.1	-0.192	0.223
Obama sp. MAP-2014	NC_026978	14909	32.9	48.1	7	11.9	81	18.9	-0.187	0.259
Paragyrodactylus variegatus	NC_024754	14517	30.4	45.8	9.5	14.2	76.2	23.7	-0.202	0.198
Paratetraonchoides inermis	KY856918	14654	36.1	46.5	6	11.4	82.6	17.4	-0.126	0.312
Polylabris halichoeres	NC_016057	15527	29.5	43.2	9.1	18.2	72.7	27.3	-0.188	0.333
Pseudochauhanea macrorchis	NC_016950	15031	29.9	41.6	10.7	17.8	71.5	28.5	-0.164	0.25
Tetrancistrum nebulosi	NC_018031	13392	27.2	38.2	13.1	21.5	65.4	34.6	-0.168	0.243
