# Supplementary material for: Sequencing of the complete mitochondrial genome of a fish-parasitic flatworm Paratetraonchoides inermis (Platyhelminthes: Monogenea): tRNA gene arrangement reshuffling and implications for phylogeny
Source: Parasit Vectors. 2017 Oct 10;10:462. doi: 10.1186/s13071-017-2404-1 (PMC5633893; doi:10.1186/s13071-017-2404-1)
Supplement: Supplementary file 4 — Pairwise comparison of 21 unique mitochondrial DNA gene orders among 107 neodermatan species. The analysis is based on the order of all 36 genes: 12 protein-coding, two rRNA and 22 tRNA genes. Taxa with identical gene order were removed and representative randomly chosen. Scores indicate the similarity between gene orders: the higher the score, the more similar the gene order, where “1254” represents an identical gene order. (XLSX 13 kb) [file 13071_2017_2404_MOESM4_ESM.xlsx]

## Sheet: Sheet1
	Additional file 4: Table S3. Pairwise comparison of 21 unique mitochondrial DNA gene orders among 107 neodermatan species
N	Representative species	1	2	3	4	5	6	7	8	9	10	11	12	13	14	15	16	17	18	19	20	21
1	Schistosoma_haematobium_NC_008074	1254	228	212	174	110	272	228	92	74	108	112	102	106	104	70	102	48	98	46	28	34
2	Ogmocotyle_sikae_OHX_NC_027112	228	1254	1186	618	448	706	608	774	664	796	808	422	740	756	406	786	148	210	152	112	114
3	Fasciola_hepatica_AF216697	212	1186	1254	662	408	658	564	822	712	840	850	424	796	796	414	832	148	224	166	114	120
4	Fasciola_gigantica_NC_024025	174	618	662	1254	296	334	288	434	414	440	444	204	408	408	218	442	116	210	118	102	110
5	Brachycladium_goliath_NC_029757	110	448	408	296	1254	236	224	466	364	448	456	266	414	426	206	442	112	176	102	90	86
6	Trichobilharzia_regenti_NC_009680	272	706	658	334	236	1254	1120	394	320	420	434	214	420	402	264	408	158	174	102	62	66
7	Schistosoma_mekongi_AF217449	228	608	564	288	224	1120	1254	372	282	372	384	190	372	354	236	362	190	156	88	60	64
8	Senga_ophiocephalina_NC_034715	92	774	822	434	466	394	372	1254	822	1056	1052	514	990	990	480	932	174	278	126	112	112
9	Khawia_sinensis_NC_034800	74	664	712	414	364	320	282	822	1254	834	836	382	782	782	400	724	158	230	118	112	108
10	Cladotaenia_vulturi_KU559932	108	796	840	440	448	420	372	1056	834	1254	1186	574	1120	1120	546	1056	160	370	144	110	118
11	Tetrancistrum_nebulosi_NC_018031	112	808	850	444	456	434	384	1052	836	1186	1254	638	1186	1186	580	1120	162	322	154	112	114
12	Gyrodactylus_kobayashii_NC_030050	102	422	424	204	266	214	190	514	382	574	638	1254	622	660	342	608	94	252	132	116	118
13	Neobenedenia_melleni_JQ038228	106	740	796	408	414	420	372	990	782	1120	1186	622	1254	1120	546	1056	148	302	152	110	114
14	Benedenia_hoshinai_NC_014591	104	756	796	408	426	402	354	990	782	1120	1186	660	1120	1254	610	1056	146	302	148	106	108
15	Benedenia_seriolae_NC_014291	70	406	414	218	206	264	236	480	400	546	580	342	546	610	1254	514	84	184	140	98	100
16	Dactylogyrus_lamellatus_KR871673	102	786	832	442	442	408	362	932	724	1056	1120	608	1056	1056	514	1254	162	322	136	112	112
17	Paratetraonchoides_inermis_KY856918	48	148	148	116	112	158	190	174	158	160	162	94	148	146	84	162	1254	108	52	50	50
18	Aglaiogyrodactylus_forficulatus_KU679421	98	210	224	210	176	174	156	278	230	370	322	252	302	302	184	322	108	1254	68	64	68
19	Microcotyle_sebastis_NC_009055	46	152	166	118	102	102	88	126	118	144	154	132	152	148	140	136	52	68	1254	810	928
20	Pseudochauhanea_macrorchis_NC_016950	28	112	114	102	90	62	60	112	112	110	112	116	110	106	98	112	50	64	810	1254	762
21	Polylabris_halichoeres_NC_016057	34	114	120	110	86	66	64	112	108	118	114	118	114	108	100	112	50	68	928	762	1254
